# Supplementary material for: Integrating 3Rs approaches in WHO guidelines for the batch release testing of biologicals: Responses from a survey of vaccines and biological therapeutics manufacturers
Source: Biologicals. 2023 Feb;81:101660. doi: 10.1016/j.biologicals.2022.11.002 (PMC10109345; doi:10.1016/j.biologicals.2022.11.002)
Supplement: Multimedia component 1 [file mmc1.xlsx]

## Sheet: General summary transposed
Column1	Role	Region	Country	2b What guidelines?	2c Testing approach just AT(N) or NAT(Y)	2d Discussed NAT with regulator?	2e Outcome?	2f WHO ATT aware	2f ATT still use?	2g primary cells/tissues?	Active replace?	3a 3Rs aware?	3b 3Rs policy?	3c Use NATs when available?	3f 3Rs important?	3g Any animal tests for QC not fit for purpose?	3i In house NAT programme?	3k Where look for NAT info
1	Technician	Asia	Japan	Minimum Requirements for Biological Products, Japanese Pharmacopoeia	N	Y	The regulator supported the adoption of a non-animal approach	Y	Y	Y	N	Yes, somewhat familiar	Y	y	Y	N	N	n/a
2	Management	Rest of Europe	The Netherlands	Ph.Eur. 2.6.16 and FDA Guidance for Industry: Characterization and Qualification of Cell Substrates and Other Biological Materials Used in the Production of Viral Vaccines for Infectious Disease Indications (Feb 2010). PhEUr 5.2.3. cell substrates for vaccine production for human use	Y	y	The regulator supported the adoption of a non-animal approach	y	N	N	n/a	Yes, very familiar	Y	Y	Y	Y	Y	regulatory guidelines
3	Management	Asia	Japan	The Good Manufacturing Practice,The Minimum Requiments for Biological Product, The Japanese Pharmacopoeia	N	N	n/a	N	Y	Y	N	Yes, very familiar	Y	N	Y	N	N	We look for non-animal methods at the Japanese Society for Laboratory Animal Resources.
4	Management	Asia	Japan	Minimum Requirements for Biological Products, WHO Technical Report Series	N	N	n/a	Y	N	N	n/a	Yes, very familiar	Y	DK	Y	N	N	Academic journal etc. on animal testing
5	Study Director	Asia	Japan	Minimum Requirements for Biological Products	N	N	n/a	Y	N	Y	N	Yes, somewhat familiar	Y	DK	Y	Y	N	n/a
6	Management	Asia	Japan	MINIMUM REQUIREMENTS FOR BIOLOGICAL PRODUCTS (JAPAN)	N	Y	The regulator was interested in principle but wanted more data	Y	N	Y	Y	Yes, somewhat familiar	N	N	Y	Y	N	We are getting such information from Japanese authority, National Institute of Infectious Diseases (NIID).
7	Management	Asia	Bangladesh	British Pharmacopoeia	N	Y	Other (please specify)	n/a	n/a	n/a	n/a	Yes, very familiar	Y	Y	Y	Y	n/a	In British Pharmacopoeia, WHO TRS etc.
8	n/a	Asia	Japan	Minimum Requirements for Biological Products	N	Y	The regulator was interested in principle but wanted more data	Y	Y	Y	N	Yes, somewhat familiar	Y	DK	Y	Y	n/a	n/a
9	Quality assurance in manufacturing department	Asia	Japan	the Minimum Requirements for Biological Products (MRBP)	Y	Y	The regulator was interested in principle but wanted more data	Y	Y	N	n/a	Not familiar at all	DK	Y	Y	Y	N	We get information from our headquarters and the internet.
10	Management	South America	Brazil	Brazilian Pharmacopoeia, USP, European Pharmacopoeia, WHO guidelines	N	Y	The regulator was interested in principle but wanted more data	Y	Y	N	n/a	Yes, very familiar	N	Y	Y	Y	Y	Information available on internet regarding 3R applications.
11	Coordinating Scientist in Quality Control	Europe	Germany	e.g. Ph. Eur. Monograph 1375, Ph. Eur. Monograph 0216	N	Y	The regulator supported the adoption of a non-animal approach	N	N	N	n/a	Yes, very familiar	DK	Y	Y	Y	Y	Scientific meetings (e.g WC11)
12	Management	North America	Canada	Pharmacopeia (if available)	Y	Y	The regulator was interested in principle but wanted more data	Y	Y	Y	Y	Yes, very familiar	Y	Y	Y	Y	Y	Pharmacopoeia and scientific literature.
13	Management	Asia	India	IP,BP,EP,WHO TRS	N	Y	The regulator supported the adoption of a non-animal approach	Y	N	N	Y	Yes, very familiar	Y	N	Y	Y	Y	DCVMN, NIBSC, WHO Manual
14	Study Monitor/Study Manager/Outsourcing specialist	Asia	India	Indian Pharmacopia and WHO TRS	N	Y	The regulator supported the adoption of a non-animal approach	Y	Y	Y	Y	Yes, very familiar	Y	Y	Y	Y	Y	Mostly publications and availabe literatures.
15	Research Scientist/Post-doc/PhD	Asia	China	chinese pharmacopoeia；GMP；YBS	N	Y	The regulator was interested in principle but wanted more data	Y	Y	N	n/a	Yes, very familiar	Y	Y	Y	Y	Y	DCVMN 3Rs Working Group, WHO
16	Management	Asia	Thailand	European pharmacopoeia	N	Y	The regulator was interested in principle but wanted more data	Y	N	Y	Y	Yes, somewhat familiar	Y	Y	Y	Y	Y	Phamacopoeia
17	Veterinarian or ethical committee member	Asia	Vietnam	WHO/GMP	Y	N	n/a	N	Y	N	n/a	Yes, somewhat familiar	N	Y	Y	N	N	internet
18	Study Director	Asia	India	n/a	n/a	n/a	n/a	n/a	n/a	n/a	n/a	n/a	n/a	n/a	n/a	n/a	n/a	n/a
19	n/a	Asia	India	I.P., B.P., E.P., WHO TRS and other Regional pharmacopoeias	Y	Y	The regulator supported the adoption of a non-animal approach	Y	Y	N	n/a	Yes, very familiar	Y	Y	Y	Y	Y	Regulatory Guidelines
20	Study Monitor/Study Manager/Outsourcing specialist	Asia	India	WHO	N	N	n/a	Y	N	N	n/a	Yes, somewhat familiar	N	Y	Y	N	Y	Peer-reviewed publications and guidelines
21	Head-Quality Control Laboratory	Asia	India	Indian Pharmacopoeia, British Pharmacopoeia and WHO Technical Series	Y	Y	The regulator supported the adoption of a non-animal approach	Y	Y	N	n/a	Yes, very familiar	N	Y	Y	N	N	Research articles
22	Management	Asia	India	WHO, IP & EP	N	Y	The regulator was interested in principle but wanted more data	Y	Y	N	Y	Yes, very familiar	Y	Y	Y	Y	Y	Publications,reguletory guidelines
23	Management	Asia	Taiwan	Chinese Pharmacopoeia and European Pharmacopeia	N	Y	The regulator dismissed the idea	Y	Y	N	n/a	Yes, somewhat familiar	DK	N	Y	Y	Y	PubMed
24	Management	Asia	Indonesia	WHO TRS, WHO IVB, Pharmacopoeia (USP, BP, EP and Indonesian Pharmacopoeia)	N	Y	The regulator supported the adoption of a non-animal approach	Y	Y	Y	Y	Yes, very familiar	Y	Y	Y	n/a	N	WHO TRS, USP, EP, BP, scientific journal
25	Management	Europe	The Netherlands	Ph.Eur. 2.6.16 and FDA Guidance for Industry: Characterization and Qualification of Cell Substrates and Other Biological Materials Used in the Production of Viral Vaccines for Infectious Disease Indications (Feb 2010). PhEUr 5.2.3. cell substrates for vaccine production for human use	Y	Y	The regulator supported the adoption of a non-animal approach	Y	N	N	n/a	Yes, very familiar	Y	Y	Y	Y	Y	regulatory guidelines
26/27	Bioanalyst	Asia	Vietnam	Vietnamese pharmacopoeia	Y	N	n/a	Y	Y	N	Y	Yes, very familiar	N	DK	Y	Y	N	n/a
28	Management	Europe	France	n/a	n/a	n/a	n/a	n/a	n/a	n/a	n/a	n/a	n/a	n/a	n/a	n/a	n/a	n/a
29	global Quality, Program Manager, Head 3R	Europe	Belgium	All required by the target country. Overall the European Pharmacopoeia, ICH and WHO guidelines are considered applicable across most regions.	Y	Y	The regulator supported the adoption of a non-animal approach	Y	Y	Y	Y	Yes, very familiar	Y	Y	Y	Y	Y	Peer review Journals e.g. Vaccines. Publication from Health authorities, Conferences e.g. WC
						Japan			The Netherlands	2
						Germany			Japan	3
						Vietnam			Germany	1
									India	2
									Thailand	1
		Region	Country	2f WHO ATT aware	2f ATT still use?
		Asia	Japan	Y	Y
		Asia	Japan	Y	Y
		Asia	Japan	Y	Y
		South America	Brazil	Y	Y
		North America	Canada	Y	Y
		Asia	India	Y	Y
		Asia	China	Y	Y
		Asia	India	Y	Y
		Asia	India	Y	Y
		Asia	India	Y	Y
		Asia	Taiwan	Y	Y
		Asia	Indonesia	Y	Y
		Asia	Vietnam	Y	Y
		Europe	Belgium	Y	Y

## Sheet: Survey
		PLEASE REVIEW THE ETHICAL APPROVAL AND PARTICIPANT INFORMATION SHEETS BEFORE COMPLETING THE SURVEY QUESTIONS
		Please return the completed survey to Dr Elliot Lilley, by email:					elliot.lilley@nc3rs.org.uk
		Section 1. Demographic Information (* denotes optional information)															Guidance notes
		1a. Name*															Providing name is optional and will only be used for follow-up purposes (see ethical and data approval tab for more information)			Role	Country	sampling route	Regulator discussion	3Rs	purpose		Reasons for not using MS
																				[Select]	[Select]	[Select]	[Select]	[Select]	[Select]		[Select]
		1b. Organisation															Please choose one option that most closely describes your			Technician	United Kingdom	Tail vein	The regulator dismissed the idea	Yes, very familiar	PK or TK samples for exposure concentrations		We have not set-up this technique – lack of experience, trained staff etc for collection of microsamples
																	organisation, or add information into 'other' comments space.			Study Director	Rest of Europe	Tail nick	The regulator was interested in principle but wanted more data	Yes, somewhat familiar	Clinical pathology blood chemistry and haematology		We have not set-up this technique – lack of experience, trained staff etc for analysis of microsamples
																				Management	North America	Saphenous vein	The regulator supported the adoption of a non-animal approach	Not familiar at all	Immunogenicity		We are able to perform microsampling, but are not often requested for this
		1c. What is your role within your organisation?		[Select]													Please choose one option that most closely describes your			Veterinarian or ethical committee member	South America	Cephalic vein	Other (please specify)		Thyroid Hormone analysis		Aversion to change away from standard (historical) processes
		Add other role or additional information here:															role, or add information into 'other' comments space.			Study Monitor/Study Manager/Outsourcing specialist	Africa	Jugular vein (sedated)			Biomarkers (efficacy)		We have tried microsampling but it is not suitable for the molecules we work with
																				Project Toxicologist	Asia	Jugular vein (conscious)			Biomarkers (safety)		Bioanalytical method validated for larger samples – want to avoid additional validation or mixture of methods across the programme
		1d. Which region is your facility located?		[Select]																Bioanalyst	Oceania	Submandibular vein (sedated)			Biomarkers (diagnostic)		Not convinced the bioanalytical properties are acceptable (assay sensitivity, homogeneity etc)
		Add comments or additional information here:																		Clinical Pathologist	Other (please specify)	Submandibular vein (conscious)			PD samples to follow effects over time		Need multiple samples (for ISR, ADA, clinical chemistry, additional biomarkers etc) so need larger volumes
																				Research Scientist/Post-doc/PhD		Marginal ear artery or vein			For DNA / RNA extraction		Need larger volume samples to perform Thyroid Hormone analysis
		NB: If your organisation has different sites in different countries, please answer the following questions for the site you are located only, or indicate if you are providing																		Regulatory affairs		Other route (please specify)			Other (please specify)		Difficulty in sourcing or working with tiny tubes/small equipment
		a global perspective (standardised/harmonised processes across sites).																		Other (please specify)		Not used microsampling in this species					Costs of the equipment required
																											Concerns regarding risk of cross-contamination
		1e. Contact details*															Providing contact details is optional and will only be used for follow-up purposes (see ethical and data approval tab for more information)					Study Types	In process QC				Concerns regarding disturbance (to the animals or the other data being collected)
																				Yes/No		[Select]	[Select]				Concerns regarding additional burden to the animals due to multiple (higher number of) blood sampling procedures
																				[Select]		Discovery pharmacology or efficacy (non-GLP)	In-process quality control		% reduction in animals		Concerns regarding additional samples from main test animals affecting clinical pathology profiles
																				Yes		PK Studies (non-GLP)	Final batch testing		[Select]		Concerns regarding additional samples from main test animals affecting toxicity thresholds
		Section 2. Animal testing for quality control and batch release requirements															Guidance notes			No		Non-GLP toxicology ≤ 4 weeks	Both		0		Concerns regarding regulatory acceptance
																				I don't know		Regulatory (GLP) toxicology ≤ 4 weeks			1-20%		Other (please specify)
		2a. Please complete the table below for each biological product you manufacture.															For each product your organisation produces, please answer the questions in the table. An example is provided in the first two rows of the table to act as a guide. We understand that each product is likely to have multiple animal tests. Please enter each product in column one of the table and each test associated with that product in column two. Subsequent products need to be entered in column on…					Regulatory (GLP) toxicology > 4 weeks			20-40%
		Please use a separate row for each new product. An example has been provided for you in the first row to demonstrate the level of detail required																				Safety Pharmacology			40-60%
																				[Select]		Genetic toxicology			60-80%
		What vaccines product, vaccine component or biological products do you produce?	For each of the biologics products you have listed, please provide the following information relating only to quality control and batch release testing of licensed/approved products for human use																	Yes - routinely adopted		Reproductive/developmental toxicity			81+%
			What quality control / batch release tests do you perform in animals for each product listed?			Are you aware of/or exploring any non-animal alternative approaches for any of the animal tests listed? Please provide details.			Have you already replaced any animal tests with non-animal alternatives for the quality control / batch release testing of this product? Please provide details.			Can you provide an indication of how many animals of each species you use to test each batch ?								Yes - trialled but not routinely adopted		Juvenile toxicity
		Rabies Vaccine (Human)	Test#1 Potency Test			Yes Glycoprotein test can be use as alternative method.			Not yet as it is critical parameter, local NRA wants to see what British pharmacopoeia says			Swiss Albino Mice (136)								No		Carcinogenicity
			Test#2 Abnormal Toxicity			Yes Some pharmacopoeia deleted this test			Not yet. We had a initial discussion with our NRA.			Swiss Albino Mice (05),Guinea Pigs:(02)								Other (please specify)		Other (please specify)
		2b. What guidelines do you follow for the quality control / batch release testing of each product?															Please list all of the relevant national and international guidelines you follow for quality control/batch release of biologicals. This could include specific WHO guidelines, monographs from a reginal pharmacopeia or other national/international guidance.
		2c. Do your testing approaches vary depending on the region to which you are marketing?															Thinking about the tests in table 2a, does the test used vary depending on the region that the product is being marketed in?
		Add comments or additional information here:
		2d. Have you ever discussed the adoption of a non-animal alternative approach for quality control and batch release testing with a regulator?															Please reflect on any interactions you hay have had with members of the regulatory community with respect to the use of non-animal testing approaches. Select one of the suggested options in the drop-down box or write an alternative comment in the free text box.
		If you answered 'yes' to question 2d above, please answer question 2e. Otherwise please move on to question 2f
		2e. What was the outcome of this discussion?
					[Select]
		Add comments or additional information here:
		2f. Regarding the innocuity test (also referred to as the abnormal toxicity test, general safety test or undue toxicity test), please indicate the following:
			Are you aware that the WHO no longer requires the innocuity test?
			Do you still provide innocuity study data in specific circumstances? - (please provide details below)
		Add comments or additional information here:
		2g. Do you use primary animal cells or tissues in quality control or batch release?
		If you answered 'yes' to question 2g above, please answer the following question. Otherwise please move on to the next section
		Are you actively looking to replace these animal derived materials with suitable alternatives?
		Add comments or additional information here:
		Section 3. Opportunities and barriers to the 3Rs															Guidance notes
		3a. Are you familiar with the term ‘the 3Rs’?															For a definition of the 3Rs please see the NC3Rs website:
					[Select]												https://nc3rs.org.uk/the-3rs
		Add comments or additional information here:
		3b. Does your organisation have a 3Rs policy or statement on the use of animals in your product research and regulatory testing?															A 3Rs statement may be an internal policy document and /or an external facing statement on a company website. If there is an public ally accessible statement, please include a link in the additional comments box.
		Add comments or additional information here:
		3c. As far as you are aware, does your organisation adopt non-animal alternative approaches generally across the business where they are available?
		Add comments or additional information here:
		3d. If yes, what have been the drivers for this? Choose all that apply and indicate the two most important drivers:
						1	2										Please chose all that apply and then indicate the two answers that, in your view, are the most important
		Add comments or additional information here:
		3e. If no, what are the barriers to prevent this? Choose all that apply and indicate the two most important barriers:															Please chose all that apply and then indicate the two answers that, in your view, are the most important
							1	2
		Add comments or additional information here:
		3f. Do you think it is important that 3Rs approaches (where available) should be applied to quality control and batch release testing of biologics?
		Add comments or additional information here:
		3g. Do you currently use any animal tests as part of your biologics quality control and batch release testing programme that you believe are not ‘fit for purpose’?															A test may be considered not 'fit for purpose' for a number of reasons including, but not limited to: poor predictive validity, poor reproducibility, high variability and producing data that is no longer relevant or necessary.
		Add comments or additional information here:
		3h. Looking forward, are there any animal tests currently used as part of your biologics quality control and batch release testing programme that you would like to replace/remove?
		Animal test	Reason for replacing		Does a non-animal alternative currently exist?		Could the existing test be waived?		What would be the impact of the deletion of the animal test		Do you plan to replace this test? If yes please indicate the time-frame to implement this.						Please reflect on any current tests that you would like to see replaced. Please indicate why you would like the test replaced and whether an alternative is already available.
		3i. Do you currently have in-house non-animal alternative methods development programs relevant to quality control/batch release?															If you know that there are current in-house programs to develop non-animal alternatives, relevant to quality control/batch release, please provide some information in the free text box.
		Add comments or additional information here:
		3j. What factors would help to support your organisation apply 3Rs approaches in the future? Rank each from 1 (lowest) to 5 (highest)															Please reflect on the list of suggested factors that would help your organisation to improve their implementation of the 3Rs. Please select all that apply and rank them from lowest (1) to highest (5) potential impact.
							1	2	3	4	5
			Company/organisation 3Rs policy
			Senior management supportive of implementing 3Rs approaches
			Access to 3Rs resources
			Harmonization of codified testing requirements
			Access to 3Rs education and training
			Access to reagents and equipment for non animal approaches
			Access to 3Rs meetings/conferences
			Inclusion of scientifically valid 3Rs approaches for specific tests within product-specific WHO guidelines and recommendations
			A general guideline from the World Health Organisation for implementing 3Rs approaches in quality control and batch release testing
			A policy from the National Regulatory Authority for implementing 3Rs approaches in quality control and batch release testing
			Other (please specify)
		Add comments or additional information here:
		3k. Where do you look for information about non-animal methods for quality control and batch testing of biologicals?															There are numerous possible resources where information about non-animal alternatives can be found. These include specialist 3Rs websites and databases, scientific meetings and scientific literature. Please indicate where you look for information on non-animal alternatives and the 3Rs in general.
		Add comments or additional information here:
		3l. If you have any additional comments you wish to make regarding the 3Rs and biologics within your organisation please include them below
																	This is an opportunity to share additional informaiton regarding the current or potential future use of 3Rs in the manufacture and testing of biologics. This informaton may inform future work programmes from the NC3Rs and the WHO.
		Please return the completed survey to Dr Elliot Lilley, by email:					elliot.lilley@nc3rs.org.uk

## Sheet: Anonymised raw data
#	1c	1d	Country	2b	2c	2d	2e	2fa	2fb	2ga	2gb	3a	3b	3c	3f	3g	3i	3k
1	Technician	Asia	Japan	Minimum Requirements for Biological Products, Japanese Pharmacopoeia	N	Y	The regulator supported the adoption of a non-animal approach	Y	Y	Y	N	Yes, somewhat familiar	Y	y	Y	N	N	n/a
2	Management	Rest of Europe	The Netherlands	Ph.Eur. 2.6.16 and FDA Guidance for Industry: Characterization and Qualification of Cell Substrates and Other Biological Materials Used in the Production of Viral Vaccines for Infectious Disease Indications (Feb 2010). PhEUr 5.2.3. cell substrates for vaccine production for human use	Y	y	The regulator supported the adoption of a non-animal approach	y	N	N	n/a	Yes, very familiar	Y	Y	Y	Y	Y	regulatory guidelines
3	Management	Asia	Japan	The Good Manufacturing Practice,The Minimum Requiments for Biological Product, The Japanese Pharmacopoeia	N	N	n/a	N	Y	Y	N	Yes, very familiar	Y	N	Y	N	N	We look for non-animal methods at the Japanese Society for Laboratory Animal Resources.
4	Management	Asia	Japan	Minimum Requirements for Biological Products, WHO Technical Report Series	N	N	n/a	Y	N	N	n/a	Yes, very familiar	Y	DK	Y	N	N	Academic journal etc. on animal testing
5	Study Director	Asia	Japan	Minimum Requirements for Biological Products	N	N	n/a	Y	N	Y	N	Yes, somewhat familiar	Y	DK	Y	Y	N	n/a
6	Management	Asia	Japan	MINIMUM REQUIREMENTS FOR BIOLOGICAL PRODUCTS (JAPAN)	N	Y	The regulator was interested in principle but wanted more data	Y	N	Y	Y	Yes, somewhat familiar	N	N	Y	Y	N	We are getting such information from Japanese authority, National Institute of Infectious Diseases (NIID).
7	Management	Asia	Bangladesh	British Pharmacopoeia	N	Y	Other (please specify)	n/a	n/a	n/a	n/a	Yes, very familiar	Y	Y	Y	Y	n/a	In British Pharmacopoeia, WHO TRS etc.
8	n/a	Asia	Japan	Minimum Requirements for Biological Products	N	Y	The regulator was interested in principle but wanted more data	Y	Y	Y	N	Yes, somewhat familiar	Y	DK	Y	Y	n/a	n/a
9	Quality assurance in manufacturing department	Asia	Japan	the Minimum Requirements for Biological Products (MRBP)	Y	Y	The regulator was interested in principle but wanted more data	Y	Y	N	n/a	Not familiar at all	DK	Y	Y	Y	N	We get information from our headquarters and the internet.
10	Management	South America	Brazil	Brazilian Pharmacopoeia, USP, European Pharmacopoeia, WHO guidelines	N	Y	The regulator was interested in principle but wanted more data	Y	Y	N	n/a	Yes, very familiar	N	Y	Y	Y	Y	Information available on internet regarding 3R applications.
11	Coordinating Scientist in Quality Control	Europe	Germany	e.g. Ph. Eur. Monograph 1375, Ph. Eur. Monograph 0216	N	Y	The regulator supported the adoption of a non-animal approach	N	N	N	n/a	Yes, very familiar	DK	Y	Y	Y	Y	Scientific meetings (e.g WC11)
12	Management	North America	Canada	Pharmacopeia (if available)	Y	Y	The regulator was interested in principle but wanted more data	Y	Y	Y	Y	Yes, very familiar	Y	Y	Y	Y	Y	Pharmacopoeia and scientific literature.
13	Management	Asia	India	IP,BP,EP,WHO TRS	N	Y	The regulator supported the adoption of a non-animal approach	Y	N	N	Y	Yes, very familiar	Y	N	Y	Y	Y	DCVMN, NIBSC, WHO Manual
14	Study Monitor/Study Manager/Outsourcing specialist	Asia	India	Indian Pharmacopia and WHO TRS	N	Y	The regulator supported the adoption of a non-animal approach	Y	Y	Y	Y	Yes, very familiar	Y	Y	Y	Y	Y	Mostly publications and availabe literatures.
15	Research Scientist/Post-doc/PhD	Asia	China	chinese pharmacopoeia；GMP；YBS	N	Y	The regulator was interested in principle but wanted more data	Y	Y	N	n/a	Yes, very familiar	Y	Y	Y	Y	Y	DCVMN 3Rs Working Group, WHO
16	Management	Asia	Thailand	European pharmacopoeia	N	Y	The regulator was interested in principle but wanted more data	Y	N	Y	Y	Yes, somewhat familiar	Y	Y	Y	Y	Y	Phamacopoeia
17	Veterinarian or ethical committee member	Asia	Vietnam	WHO/GMP	Y	N	n/a	N	Y	N	n/a	Yes, somewhat familiar	N	Y	Y	N	N	internet
18	Study Director	Asia	India	n/a	n/a	n/a	n/a	n/a	n/a	n/a	n/a	n/a	n/a	n/a	n/a	n/a	n/a	n/a
19	n/a	Asia	India	I.P., B.P., E.P., WHO TRS and other Regional pharmacopoeias	Y	Y	The regulator supported the adoption of a non-animal approach	Y	Y	N	n/a	Yes, very familiar	Y	Y	Y	Y	Y	Regulatory Guidelines
20	Study Monitor/Study Manager/Outsourcing specialist	Asia	India	WHO	N	N	n/a	Y	N	N	n/a	Yes, somewhat familiar	N	Y	Y	N	Y	Peer-reviewed publications and guidelines
21	Head-Quality Control Laboratory	Asia	India	Indian Pharmacopoeia, British Pharmacopoeia and WHO Technical Series	Y	Y	The regulator supported the adoption of a non-animal approach	Y	Y	N	n/a	Yes, very familiar	N	Y	Y	N	N	Research articles
22	Management	Asia	India	WHO, IP & EP	N	Y	The regulator was interested in principle but wanted more data	Y	Y	N	Y	Yes, very familiar	Y	Y	Y	Y	Y	Publications,reguletory guidelines
23	Management	Asia	Taiwan	Chinese Pharmacopoeia and European Pharmacopeia	N	Y	The regulator dismissed the idea	Y	Y	N	n/a	Yes, somewhat familiar	DK	N	Y	Y	Y	PubMed
24	Management	Asia	Indonesia	WHO TRS, WHO IVB, Pharmacopoeia (USP, BP, EP and Indonesian Pharmacopoeia)	N	Y	The regulator supported the adoption of a non-animal approach	Y	Y	Y	Y	Yes, very familiar	Y	Y	Y	n/a	N	WHO TRS, USP, EP, BP, scientific journal
25	Management	Europe	The Netherlands	Ph.Eur. 2.6.16 and FDA Guidance for Industry: Characterization and Qualification of Cell Substrates and Other Biological Materials Used in the Production of Viral Vaccines for Infectious Disease Indications (Feb 2010). PhEUr 5.2.3. cell substrates for vaccine production for human use	Y	Y	The regulator supported the adoption of a non-animal approach	Y	N	N	n/a	Yes, very familiar	Y	Y	Y	Y	Y	regulatory guidelines
26/27	Bioanalyst	Asia	Vietnam	Vietnamese pharmacopoeia	Y	N	n/a	Y	Y	N	Y	Yes, very familiar	N	DK	Y	Y	N	n/a
28	Management	Europe	France	n/a	n/a	n/a	n/a	n/a	n/a	n/a	n/a	n/a	n/a	n/a	n/a	n/a	n/a	n/a
29	global Quality, Program Manager, Head 3R	Europe	Belgium	All required by the target country. Overall the European Pharmacopoeia, ICH and WHO guidelines are considered applicable across most regions.	Y	Y	The regulator supported the adoption of a non-animal approach	Y	Y	Y	Y	Yes, very familiar	Y	Y	Y	Y	Y	Peer review Journals e.g. Vaccines. Publication from Health authorities, Conferences e.g. WC
30	Veterinarian or ethical committee member	Europe	Slovenia	European Pharmacopoeia, USP, GPM (Russian Pharmacopoeia)	Y	Y	The regulator supported the adoption of a non-animal approach	y	y	Y	Y	Yes, very familiar	Y	Y	Y	N	Y	animal welfare organizations, National (ethical) committes, different lab.animal organizations (NC3R, Norecopa, EARA...)
31	Management	Europe	UK	Ph.Eur 2.6.16 and US Guidance for Industry 2010	N	Y	The regulator was interested in principle but wanted more data	y	n	Y	Y	Yes, very familiar	Y	Y	Y	Y	Y	3R's websites, other companies, confererences

## Sheet: 2a Product Information
2a Product information What vaccines product, vaccine component or biological products do you produce? - For each of the biologics products you have listed, please provide the following information relating only to quality control and batch release testing of licensed/approved products for human use
INFLUENZA VACCINE PRODUCTS
Product	Influenza Vaccine
	Name	Aware NAT	Use NAT	Species (number)
Test#1	Test for leukopenic toxicity	N	N	Mice(10)
Test#2	Test for Toxicity to mouse weight gain	N	N	Mice(5)
Test#3	Test for Freedom from Abnormal Toxicity	N	N	Guinea Pigs(3)
Test#4	Pyrogen Test	N	N	Rabbit(3)
Product	Influenza Vaccine
	Name	Aware NAT	Use NAT	Species (number)
Test#1	Pyrogen Test	N	N	Rabbits (28)
Test#2	Test for freedom from Abnormal Toxicity	N	N	Guinea Pigs(33)
Test#3	Test for freedom from extraneous viruses	N	N	Chicks (18)
Test#4	Test for leukopenic toxicity	N	N	Mice (273)
Test#5	Test for toxicity to mouse weight gain	N	N	Mice (138)
Product	Influenza Vaccine
	Name	Aware NAT	Use NAT	Species (number)
Test#1	Pyrogen test	N	N	Rabbit:(06)
Test#2	Leukopenic toxicity (Bulk material)	N	N	Mice:(90)
Test#3	Leukopenic toxicity (Final prduct)	N	N	Mice:(60)
Test#4	toxicity to mouse weight gain	N	N	Mice:(15)
Test#5	Abnormal toxicity	N	N	Guinea pigs:(11)
Test#6	Potency test (Immunogenicity test)	N	N	Mice:(100)
Product	Influenza vaccine
	Name	Aware NAT	Use NAT	Species (number)
Test#1	Adventitious agent test in laboratory animals	Y	N	Mice (Suckling = 40, Adult = 20), Guinea pigs (05)
Product	Influenza HA Vaccine
	Name	Aware NAT	Use NAT	Species (number)
Test#1	Test for freedom from abnormal toxicity	N	N	Guinea Pigs (06)
Test#2	Test for leukopenic toxicity	N	N	Mice (80)
Test#3	Test for toxicity to mouse weight gain	N	N	Mice (15)
Product	Inactivated Influenza Vaccine
	Name	Aware NAT	Use NAT	Species (number)
Test#1	Abnormal Toxicity	N	N	Mice(05 pcs),Guinea Pigs:02 Pcs
Product	Influenza Vaccine
	Name	Aware NAT	Use NAT	Species (number)
Test#1	Adventitious agents In Vivo (Guinea Pig, Adult Mouse, Suckling Mouse, Yolk Sac, Allantoic Fluid)	Y	N	Adult mouse (20), Suckling Mouse (40) Guinea Pig (10) Yolk Sac (5-7 day old embryos, 40), Allantoic Fluid (9-11 day old embryos 40) each batch
Test#2	Attenuation (Ferret Model)	Y	N	Ferrets (06) per batch
Test#3	Sheep Antisera (a critical reagent required for lot release testing)	Y	N	Sheep (10)
Test#4	Ferret Antisera (a critical reagent required for lot release testing	Y	N	Ferrets (02) per influenza strain
EBOLA VACCINE
Product	Ebola vaccine
	Name	Aware NAT	Use NAT	Species (number)
Test#1	in vivo extraneous agents	Y	N	5 Guinea pigs 20 suckling mice 20 adult mice
BCG and BCG-RELATED PRODUCTS
Product	BCG Vaccine
	Name	Aware NAT	Use NAT	Species (number)
Test#1	Test for freedom from virulent mycobacteria	N	N	Guinea Pigs (06)
Test#2	Test for excessive dermal reactivity	N	N	Guinea Pigs (06)
Product	BCG Vaccine
	Name	Aware NAT	Use NAT	Species (number)
Test#1	Absence of Virulent Mycobacteria	Y	N	Guinea Pig (07)
Test#2	Excessive Dermal Reactivity Test	N	N	Guinea Pig (06)
Product	BCG (Japanese Strain)
	Name	Aware NAT	Use NAT	Species (number)
Test#1	Test for freedom from virulent mycobacteria	N	N	Guinea Pigs (06)
Test#2	Tuberculin sensitivity test (In-house reference test)	N	N	Guinea Pigs (02)
Product	BCG for Immunotherapy
	Name	Aware NAT	Use NAT	Species (number)
Test#1	Absence of Virulent Mycobacteria	Y	N	Guinea Pig (07)
Product	BCG Vaccine
	Name	Aware NAT	Use NAT	Species (number)
Test#1	Test for absence of virulent mycobacteria	N	N	Guinea Pigs (06)
Test#2	Test for excessive dermal reactivity	N	N	Guinea Pigs (06)
Product	BCG Vaccine for TB
	Name	Aware NAT	Use NAT	Species (number)
Test#1	Absence of Virulent Mycobacteria	Y	N	Guinea Pig (07)
Test#2	Excessive Dermal Reactivity Test	N	N	Guinea Pig (06)
Product	BCG Vaccine
	Name	Aware NAT	Use NAT	Species (number)
Test#1	Absence of Virulent Mycobacteria	Y	N	Guinea Pig (07)
Product	Purified Tuberculin
	Name	Aware NAT	Use NAT	Species (number)
Test#1	Potency Test	N	N	Guinea Pigs (06)
Test#2	Abnormal toxicity test	N	N	Guinea Pigs (02)
Test#3	Identity Test	N	N	Guinea Pigs (01)
Product	PPD
	Name	Aware NAT	Use NAT	Species (number)
Test#1	Potency test	Y	N	Guinea pig - 8
Test#2	Safety test	N	N	Guinea pig 2 / Mice - 2 to 5
MEASLES, MUMPS, and RUBELLA (MMR) VACCINE PRODUCTS
Product	Mumps Vaccine
	Name	Aware NAT	Use NAT	Species (number)
Test#1	Inoculation of adult mice (Freedom from extraneous viruses)	N	N	Mice(10)
Test#2	Inoculation of suckling mice(Freedom from extraneous viruses)	N	N	Mice(20)
Test#3	Intracerebral inoculation of guinea pigs (Freedom from extraneous viruses)	N	N	Guinea Pigs(05)
Test#4	Abnormal Toxicity	N	N	Guinea Pigs(02)
Product	Mumps Vaccine Measles Vaccine Rubella Vaccine
	Name	Aware NAT	Use NAT	Species (number)
Test#1	Inoculation of adult mice	N	N	Adult Mice:(30)
Test#2	Inoculation of suckling mice	N	N	Suckling Mice:(50)
Test#3	Intracerebral inoculation of guinea pigs	N	N	Guinea pigs:(10)
Test#4	Inoculation of primary renal tissue cultures of chick cells	N	N	Chickens:(40)
Test#5	Abnormal toxicity	N	N	Guinea pigs:(11)
Product	Mumps Vaccine Rubella Vaccine (live attenuated)
	Name	Aware NAT	Use NAT	Species (number)
Test#1	Neurovirulence safety test	N	N	Macacus or Cercopithecus monkeys:(12)
Product	Measles, Mumps and Rubella vaacine (Live attenuated)
	Name	Aware NAT	Use NAT	Species (number)
Test#1	Adevntitious agent test in laboratory animals	Y	N	Mice (Suckling = 40, Adult = 20), Guinea pigs (05)
Product	Measles Vaccine
	Name	Aware NAT	Use NAT	Species (number)
Test#1	Genaral Safety Test	N	N	Mice (5),Guinea Pigs:(02)
Product	Freeze-dried Live Attenuated Measles Vaccine
	Name	Aware NAT	Use NAT	Species (number)
Test#1	Inoculation of adult mice (Intracerebral & intraperitoneal)	N	N	Mice(10)
Test#2	Inoculation of suckling mice (Intracerebral & intraperitoneal)	N	N	Mice(40)
Test#3	Intracerebral inoculation of guinea pigs	N	N	Guinea Pigs(5)
Test#4	Inoculation of embryonated chicken (on the CAM, into the allantoic cavity, into the yolk sac)	N	N	SPF embryonated egg(60)
Test#5	Test for Freedom from Abnormal Toxicity	N	N	Guinea Pigs(3)
Test#6	Test for confirmation of attenuation of virus	N	N	Macaque Monkey(15)
Product	Measles Vaccine (Human)
	Name	Aware NAT	Use NAT	Species (number)
Test#1	Inoculation of adult mice (Freedom from extraneous viruses)	N	N	Mice(10)
Test#2	Inoculation of suckling mice(Freedom from extraneous viruses)	N	N	Mice(20)
Test#3	Intracerebral inoculation of guinea pigs (Freedom from extraneous viruses)	N	N	Guinea Pigs(05)
Test#4	Abnormal Toxicity	N	N	Guinea Pigs(02)
Product	Measles Vaccine (live attenuated)
	Name	Aware NAT	Use NAT	Species (number)
Test#1	Confirmation of attenuation of virus	N	N	Macacus or Cercopithecus monkeys:(20)
Product	Measles Vaccine (Human)
	Name	Aware NAT	Use NAT	Species (number)
Test#1	Animal Safety Test	N	N	Mice (02), Guinea Pigs (02)
Product	Measles & Rubella Vaccine
	Name	Aware NAT	Use NAT	Species (number)
Test#1	Abnormal Toxicity	N	N	Mice(05 pcs),Guinea Pigs:02 Pcs
Product	Rubella Vaccine
	Name	Aware NAT	Use NAT	Species (number)
Test#1	Genaral Safety Test	N	N	Mice (5),Guinea Pigs:(02)
Product	Live Attenuated Rubella Vaccine
	Name	Aware NAT	Use NAT	Species (number)
Test#1	Inoculation of adult mice (Intracerebral & intraperitoneal)	N	N	Mice(10)
Test#2	Inoculation of suckling mice (Intracerebral & intraperitoneal)	N	N	Mice(20)
Test#3	Intracerebral inoculation of guinea pigs	N	N	Guinea Pigs(5)
Test#4	Inoculaition of embryonated chicken (on CAM, into the allantoic cavity, into the yolk sac)	N	N	SPF embryonated egg(60)
Test#5	Test for Freedom from Abnormal Toxicity	N	N	Guinea Pigs(3)
Test#6	Neurovirulence Safety Test	N	N	Macaque Monkey(10)
Test#7	Marker Test	N	N	Guinea Pigs(11)
Product	Rubella Vaccine (Human)
	Name	Aware NAT	Use NAT	Species (number)
Test#1	Inoculation of adult mice (Freedom from extraneous viruses)	N	N	Mice(10)
Test#2	Inoculation of suckling mice(Freedom from extraneous viruses)	N	N	Mice(20)
Test#3	Intracerebral inoculation of guinea pigs (Freedom from extraneous viruses)	N	N	Guinea Pigs(05)
Test#4	Inoculation of rabbits (Freedom from extraneous viruses)	N	N	Rabbits(05)
Test#5	Abnormal Toxicity	Y	Y	Guinea Pigs(02)
Product	Bulk Rubella Vaccine
	Name	Aware NAT	Use NAT	Species (number)
Test#1	Marker Test	N	N	Guinea Pigs:(10)
Test#2	Rabbit Test	N	N	Rabbits: (5)
Product	Rubella Vaccine (live attenuated)
	Name	Aware NAT	Use NAT	Species (number)
Test#1	Inoculation of rabbit renal tissue cell cultures	N	N	Rabbit:(04)
Test#2	Marker test	N	N	Guinea pigs:(18)
HEPATITIS B VACCINE PRODUCTS
Product	Recombinant Adsorbed Hepatitis B Vaccine
	Name	Aware NAT	Use NAT	Species (number)
Test#1	Potency Test	Y	N	Mice (170)
Test#2	Test for freedom from abnormal toxicity	N	N	Guinea Pigs (06)
Product	Hepatitis B vaccine
	Name	Aware NAT	Use NAT	Species (number)
Test#1	Potency Test	Y	N	Mice (202)
Test#2	Abnormal Toxicity	N	N	Guinea Pigs(4)
Product	Hepatitis B vaccine
	Name	Aware NAT	Use NAT	Species (number)
Test#1	Potency Test	Y	N	Mice (180)
Test#2	General safety	N	N	Mice (05),Guinea Pigs:(02)
Test#3	Pyrogen test	Y	N	Rabbit (05)
Product	Recombinant Hepatitis B vaccine
	Name	Aware NAT	Use NAT	Species (number)
Test#1	In vivo potency	Y	N	Mice (180)
Test#2	Pyrogen	Y	Y	3 Rabbits
Product	Hepatitis B vaccine
	Name	Aware NAT	Use NAT	Species (number)
Test#1	Potency test	Y	N	Mice : 90
Product	Hepatitis B vaccine
	Name	Aware NAT	Use NAT	Species (number)
Test#1	Pyrogen Test	Y	Y	n/a
Test#2	Potency Test	Y	Y	n/a
Product	Hepatitis B
	Name	Aware NAT	Use NAT	Species (number)
Test#1	General Safety Test	N	Y	Guinea Pigs/Mice: 0.3%
Test#2	Potency Test	Y	Y	Mice (0.8%)
Test#3	Rabbit Pyrogen Test	Y	Y	Rabbits (< 0.1%)
Product	Hepatitis B Vaccine (rDNA)
	Name	Aware NAT	Use NAT	Species (number)
Test#1	Potency Test	Y	Y	180 Mice
Product	Hep B
	Name	Aware NAT	Use NAT	Species (number)
Test#1	Only for Stability studies	N	N	mice (220)
HEPATITIS A VACCINE PRODUCTS
Product	Lyophilized live attenuated hepatitis A vaccine
	Name	Aware NAT	Use NAT	Species (number)
Test#1	Abnormal Toxicity	N	N	Mice (10),Guinea Pigs:(04)
Product	Hepatitis A vaccine
	Name	Aware NAT	Use NAT	Species (number)
Test#1	Potency Test	N	N	Mice (164)
Test#2	General safety	N	N	Mice (05),Guinea Pigs:(02)
Test#3	Pyrogen test	Y	N	Rabbit (05)
Product	Hepatitis A Vaccine
	Name	Aware NAT	Use NAT	Species (number)
Test#1	Test for freedom from abnormal toxicity	N	N	Guinea Pigs (06)
Test#2	Potency Test	N	N	Mice (190)
Product	Hepatitis A vaccine
	Name	Aware NAT	Use NAT	Species (number)
Test#1	Potency test	Y	N	Mice: 70
Product	Hepatitis A
	Name	Aware NAT	Use NAT	Species (number)
Test#1	Potency Test	Y	Y	Mice
Test#2	General Safety Test	N	Y	Guinea Pigs and mice
Product	Inactivated Hepatitis A Vaccine
	Name	Aware NAT	Use NAT	Species (number)
Test#1	Abnormal Toxicity	N	N	Mice(05 pcs),Guinea Pigs:02 Pcs
HEPATITIS E VACCINE PRODUCTS
Product	Hepatitis E vaccine
	Name	Aware NAT	Use NAT	Species (number)
Test#1	Potency test	Y	N	Mice: 20
Product	Hepatitis E Vaccine
	Name	Aware NAT	Use NAT	Species (number)
Test#1	Potency Test	Y	Y	mice:110 pcs
Test#2	Abnormal Toxicity	N	N	Mice(05 pcs),Guinea Pigs:02 Pcs
RABIES VACCINE PRODUCTS
Product	Rabies Vaccine (Human)
	Name	Aware NAT	Use NAT	Species (number)
Test#1	Potency Test	Y	N	Mice(136 pcs)
Test#2	Abnormal Toxicity	N	N	Mice(05 pcs),Guinea Pigs:02 Pcs
Product	Rabies Vaccine (Human)
	Name	Aware NAT	Use NAT	Species (number)
Test#1	Potency Test	Y	N	Mice (358)
Test#2	Pyrogen Test	Y	N	Albino rabbit (9)
Product	Rabies (Human)
	Name	Aware NAT	Use NAT	Species (number)
Test#1	Potency Test	Y	N	120 mice
Test#2	Rabbit Pyrogen Test	Y	Y	N/A
Product	Rabies (Human)
	Name	Aware NAT	Use NAT	Species (number)
Test#1	Potency Test	Y	N	Mice (160)
Test#2	Abnormal Toxicity	N	N	Mice (05),Guinea Pigs:(02)
Product	Rabies Vaccine (Human)
	Name	Aware NAT	Use NAT	Species (number)
Test#1	Potency (NIH)Test	N	N	Mice , 208 / test
Test#2	Pyrogen test	Y	N	Rabbit , 3 /test
Product	Rabies Vaccine (Human)
	Name	Aware NAT	Use NAT	Species (number)
Test#1	Potency Test	Y	N	mice: 168
Test#2	Pyrogen test	Y	N	Rabbit: 03
Product	Rabies (Human)
	Name	Aware NAT	Use NAT	Species (number)
Test#1	Potency Test	Y	Y	Rabbits
Test#2	Rabbit Pyrogen Test	Y	Y	Guinea Pigs and mice
Product	Rabies Vaccine
	Name	Aware NAT	Use NAT	Species (number)
Test#1	Test for freedom from abnormal toxicity	N	N	Guinea Pigs (06)
Test#2	Inactivation test	N	N	Mice (33)
Test#3	Potency Test	Y	N	Mice (200)
Product	Rabies Vaccine (Human)
	Name	Aware NAT	Use NAT	Species (number)
Test#1	Potency Test	Y	N	Mice (148)
Test#2	Effective Inactivation/Amplification Test	Y	Y	20 mice/sample
Test#3	Adventitious agents test in animals	Y	N	mice (20 aduts, 20 pups) and guinea pigs (5) for each test.
DIPTHERIA, PERTUSSIS, and/or TETANUS - CONTAINING VACCINE PRODUCTS
Product	Diphtheria Containing Combination Vaccines
	Name	Aware NAT	Use NAT	Species (number)
Test#1	Test for detoxification of Diphtheria toxin	N	N	Guinea pig - 2
Test#2	Diphtheria skin test for degree of detoxification and residual toxicity.	N	Y	Guinea pig - 2
Test#3	Detoxification of toxoid	N	N	Guinea pig - 5
Test#4	Specific toxicity	Y	Y	Guinea pig - 6
Test#5	Potency test toxoid (WHO/EP) - Lethal challenge and Serological	Y	N	Guinea pig - 24 to 90
Test#6	Safety test	N	N	Guinea pig - 2 / Mice - 2 to 5
Test#7	Irreversibility test	Y	Y	Guinea pig - 5
Test#8	Potency test toxoid (USPHS)	Y	N	Guinea pig - 13
Test#9	Potency of Diphtheria toxin (MLD)	N	N	Guinea pig - 4
Test#10	Rabbit Pyrogen test	Y	Y	Rabbit - 3
Test#11	Potency of Diphtheria toxin (L+)	N	N	Guinea pig - 2 to 4
Product	DTwP-HIB- HBsAg
	Name	Aware NAT	Use NAT	Species (number)
Test#1	Tetanus Potecny in mice	N	N	Mice (136)
Test#2	Diptheria potency in Guinea Pigs	Y	N	Mice (05),Guinea Pigs:(02)
Product	TT Vaccine (Human) Td Vaccine (Human) DTP Vaccine (Human) DT Vaccine (Human) DTPHBHib Vaccine (Human)
	Name	Aware NAT	Use NAT	Species (number)
Test#1	Potency Test D	N	N	Mice (84)
Test#2	Potency Test T	N	N	Mice (112)
Test#3	Potency Test P	N	N	Mice (80)
Test#4	Potency Test Hep B in combined vaccine	N	N	Mice (300)
Test#5	Abnormal Toxicity	N	N	Mice (02), Guinea Pigs (02)
Test#6	Spesific Toxicity for Diphtheria component	Y	N	Guinea Pigs (05)
Test#7	Spesific Toxicity for Tetanus component	N	N	Guinea Pigs (05)
Test#8	Mouse Weight Gain Test for Pertussis component	N	N	Mice (20)
Test#9	Reversion to Toxicity for Tetanus component	N	N	Guinea Pigs (10)
Test#10	Reversion to Toxicity for Diphtheria component	Y	N	Guinea Pigs (10)
Product	Acellular Pertussis
	Name	Aware NAT	Use NAT	Species (number)
Test#1	Histamine Sensitivity Assay	Y	Y	Mice: 2.5%
Test#2	Potency Assay	Y	N	Mice: 11.3%
Test#3	General Safety Test	N	Y	Guinea Pigs 0% and mice 0%
Test#4	Dermonecrotoxin safety test	N	N	Suckling mice ~0.4%
Product	Absorbed Tetanus Toxoid
	Name	Aware NAT	Use NAT	Species (number)
Test#1	Pyrogen Test	N	N	Rabbits (5)
Test#2	Test for freedom from Abnormal Toxicity	N	N	Guinea Pigs (6)
Test#3	Potency Test	Y	N	Mice (198)
Test#4	Detoxification test	Y	N	Guinea Pigs (15)
Test#5	Toxicity Safety Test	N	N	Mice (9)
Product	Adsorbed Diphtheria-purified Pertussis-Tetanus-Inactivated polio (Sabin strain) Combined Vaccine
	Name	Aware NAT	Use NAT	Species (number)
Test#1	Test for freedom from abnormal toxicity	N	N	Guinea Pigs (06)
Test#2	Test for detoxification of diphtheria toxin	N	N	Diphtheria: Rabits (02), Tetanus: Guinea Pigs (05)
Test#3	Test for mouse histamine-sensitizing toxicity	N	N	Mice (180)
Test#4	Potency Test	Y	N	Diphteria: Mice (80), Pertussis: Mice (160), Tetanus: Mice (120), Polio: Rats (80)
Product	Adsorbed Tetanus Vaccine
	Name	Aware NAT	Use NAT	Species (number)
Test#1	Potency Test	Y	N	Mice(96 pcs)
Test#2	Abnormal Toxicity	N	N	Mice(05 pcs),Guinea Pigs:02 Pcs
Product	LPV (DTwPrHepBHib)
	Name	Aware NAT	Use NAT	Species (number)
Test#1	DS Stage: Specific toxicity (D&T)	N	N	D: 05 G.Pig , T: 05 G.Pigs
Test#2	DS Stage: Irreversibility (D&T)	N	N	D: 01 G.Pig , T: 10 G.Pigs
Test#3	DS Stage: MWGT (P)	N	N	20 Mice
Test#4	DP Stage Potency (DT&P)	N	N	D: 64 G.Pig , T: 64 mice, P: 210 mice
Test#5	DP Stage MWGT (DT&P)	N	N	20 Mice
Product	Tetanus Containing Combination Vaccines
	Name	Aware NAT	Use NAT	Species (number)
Test#1	Potency of Tetanus toxin (MLD)	N	Y	Guinea pig - 2
Test#2	Potency Tetanus toxoid (WHO/EP) - Lethal challenge and Serological	Y	N	Guinea pig - 24 to 90
Test#3	Potency of Tetanus toxin (L+)	N	Y	Mice - 5
Test#4	Specific Toxicity test	N	Y	Guinea pig - 5
Test#5	Safety test	N	Y	Guinea pig 2 / Mice - 2 to 5
Test#6	Irreversibility test	N	N	Guinea pig - 5
Test#7	Potency test toxoid (USPHS)	Y	N	Guinea pig - 5 / Mice - 12
Test#8	Rabbit Pyrogen Test	Y	Y	Rabbit - 3
Product	DTwP
	Name	Aware NAT	Use NAT	Species (number)
Test#1	DS Stage: Specific toxicity (D&T)	N	N	D: 05 G.Pig , T: 05 G.Pigs
Test#2	DS Stage: Irreversibility (D&T)	N	N	D: 01 G.Pig , T: 10 G.Pigs
Test#3	DS Stage: MWGT (P)	N	N	10 Mice
Test#4	DP Stage Potency (DT&P)	N	N	D: 64 G.Pig , T: 64 mice, P: 210 mice
Test#5	DP Stage MWGT (DT&P)	N	N	20 Mice
Product	Td vaccine
	Name	Aware NAT	Use NAT	Species (number)
Test#1	Tetanus Potency test	Y	N	mice: 120
Test#2	Diphtheria Potency test	Y	N	Guinea pigs : 120
Test#3	Specific toxicity test (D&T)	N	N	Guinea pigs: 05 (each)
Test#4	Detoxfication test for tetanus toxoid	N	N	Mice : 06
Test#5	Detoxfication test for diphtheria toxoid	N	N	Guinea pigs : 01
Test#6	Irreversibility test for tetanus toxoid	Y	N	Guinea pigs : 10
Test#7	Irreversibility test for diphtheria toxoid	N	N	Guinea pigs : 1
Test#8	MLD (Minimum Lethal Dose) Test - Tetanus	N	N	Mice : 15
Test#9	MTV (Maximum Toxin Value) test - Tetanus	N	N	Mice : 15
Product	DTwP-HIB- HBsAg-IPV
	Name	Aware NAT	Use NAT	Species (number)
Test#1	HBsAg Potency in mice	Y	N	mice (180)
Test#2	Tetanus Potency in mice	N	N	Mice (224)
Test#3	Diphtheria Potency in guinea pigs	N	N	Guinea Pigs(184)
Test#4	Pertussis Potency in mice	Y	N	Mice (210)
Test#5	D&T Specific Toxicity	Y	N	Guinea Pigs (5)
Test#6	DT- Specifc Toxicity	Y	N	Guinea Pigs (5)
Test#7	DT- Reversion to Toxicity	Y	N	Guinea Pigs (1)
Test#8	TT - Specific toxicity	N	N	Guinea Pigs(5)
Test#9	TT- Reversion to Toxicity	N	N	Guinea Pigs (10)
Test#10	wP - Specific toxicity / mouse weight gain test	N	N	Mice (20)
Product	Adsorbed Diphtheria-purified Pertussis-Tetanus Combined Vaccine
	Name	Aware NAT	Use NAT	Species (number)
Test#1	Test for freedom from abnormal toxicity	N	N	Guinea Pigs (06)
Test#2	Test for detoxification of diphtheria toxin	N	N	Diphtheria: Rabits (02), Tetanus: Guinea Pigs (05)
Test#3	Test for mouse histamine-sensitizing toxicity	N	N	Mice (180)
Test#4	Potency Test	Y	N	Diphteria: Mice (80), Pertussis: Mice (160), Tetanus: Mice (120)
Product	Diphteria and tetanus vaccine/ Diphteria, tetanus and pertussis vaccine (Human)
	Name	Aware NAT	Use NAT	Species (number)
Test#1	Potency Test (Immmunogenic activity)	Y	N	-
Test#2	Potency Test (Pertussis)	N	N	-
Test#3	Innocuity Test	N	N	Mice (6), guinea pig (3)
Test#4	Specific toxicity to diphteria and tetanus fractions	Y	N	-
Test#5	Specific toxicity to pertussis fraction	N	N	-
Product	Pertussis Containing Combination Vaccines
	Name	Aware NAT	Use NAT	Species (number)
Test#1	Safety test	N	N	Guinea pig 2 / Mice - 2 to 5
Test#2	Absence of Pertussis toxin	Y	Y	Mice - 10 to 16
Test#3	Rabbit Pyrogen test	Y	Y	Rabbit - 3
Test#4	Potency of Pertussis antigens	Y	N	Mice - 30
Product	Td (Adults and Aldoscent)
	Name	Aware NAT	Use NAT	Species (number)
Test#1	DS stage: Diptheria Specific toxocity	N	N	G.Pig (5)
Test#2	DS stage: Tetanus Specific toxocity	N	N	G.Pig (5)
Test#3	DS stage: Diptheria irreversibiity	N	N	G.Pig (1)
Test#4	DS stage: Tetanus irreversibiity	N	N	G.Pig (10)
Test#5	DP stage: Single dilution assay Diptheria	N	N	G.Pig (64)
Test#6	DP stage: Single dilution assay Tetanus	N	N	mice (64)
Product	DTwP-HIB- HBsAg-IPV
	Name	Aware NAT	Use NAT	Species (number)
Test#1	TT - MLD	N	N	Mice (18)
Test#2	TT - MTV	N	N	Mice (21)
Test#3	wP - DNT	N	N	Mice (05)
Test#4	DT - Detoxification	N	N	Guinea Pigs (1)
Test#5	TT - Detoxification	N	N	Mice (03)
Test#6	Hib - Immunogenicity	Y	Y	Mice (20)
Product	Purified Pertussis Vaccine
	Name	Aware NAT	Use NAT	Species (number)
Test#1	Test for mouse histamine-sensitizing toxicity	N	N	Mice(20)
Test#2	Test for freedom from heat-labile toxin	N	N	Rabbit(2)
Test#3	Potency test	N	N	Mice(30)
Test#4	Test for Freedom from Abnormal Toxicity	N	N	Guinea Pigs(3)
Product	DPT
	Name	Aware NAT	Use NAT	Species (number)
Test#1	In vivo Potency1: Diphtheria component	Y	N	136 Guinea pig
Product	DTwP-HIB- HBsAg
	Name	Aware NAT	Use NAT	Species (number)
Test#1	D & T Specific Toxicity in guinea pigs	N	N	Guinea Pigs (5)
Test#2	HBsAg Potency in mice	Y	Y	mice (180)
Test#3	Tetanus Potency in mice	Y	Y	Mice (224), Single Dilution- 64
Test#4	Diphtheria Potency in guinea pigs	Y	Y	Guinea Pigs (184)-Single Dilution- 64
Test#5	Pertussis Potency in mice	N	N	Mice (210)
Test#6	DT- Specifc Toxicity	Y	N	Guinea Pigs (5)
Test#7	DT- Reversion to Toxicity	Yes	No	Guinea Pigs (1)
Test#8	TT - Specific toxicity	Y	N	Guinea Pigs(5)
Test#9	TT- Reversion to Toxicity	N	N	Guinea Pigs(10)
Test#10	wP - Specific toxicity / mouse weight gain test	N	N	ICR Mice (20)
Product	DPT+Hib+HepB
	Name	Aware NAT	Use NAT	Species (number)
Test#1	In vivo potency2:Tetanus component	Y	N	144 mice
Test#2	In vivo potency3:Pertussis component	Y	N	160 mice
Test#3	Abnormal toxicity	N	N	Mice (05),Guinea Pigs:(02)
Product	DTwP-HIB- HBsAg (In-process Tests)
	Name	Aware NAT	Use NAT	Species (number)
Test#1	TT - MLD	N	N	Mice (18)
Test#2	TT - MTV	N	N	Mice (21)
Test#3	wP - DNT	N	N	Mice (05)
Test#4	DT - Detoxification	N	N	Guinea Pigs (1)
Test#5	TT - Detoxification	N	N	Mice (03)
Test#6	Hib - Immunogenicity	N	N	Mice (20)
Product	Pentavalent (DPTHiHe ) Vaccine
	Name	Aware NAT	Use NAT	Species (number)
Test#1	Tetanus Potency test	Y	N	Mice : 144
Test#2	Diphtheria Potency test	Y	N	Guinea pigs : 16
Test#3	Specific toxicity test (D&T)	N	N	Guinea pigs : 05 (each)
Test#4	Detoxfication test for tetanus toxoid	N	N	Mice : 06
Test#5	Detoxfication test for diphtheria toxoid	N	N	Guinea pigs : 01
Test#6	Irreversibility test for tetanus toxoid	Y	N	G. pig: 10
Test#7	Irreversibility test for diphtheria toxoid	N	N	G. pig: 1
Test#8	MLD (Minimum Lethal Dose) Test - Tetanus	N	N	mice: 15
Test#9	MTV (Maximum Toxin Value) test - Tetanus	N	N	mice: 15
Test#10	Pertussis Potency Test	N	N	mice: 170
Test#11	Mouse weight gain test	N	N	mice: 20
Product	Tetanus
	Name	Aware NAT	Use NAT	Species (number)
Test#1	Minimal Lethal Dose	Y	N	Guinea Pigs
Test#2	L+ (Limes letalis) Test	Y	Y	Guinea Pigs
Test#3	Specific Toxicity	Y	Y	Guinea Pigs
Test#4	Absence of Toxin	Y	N	Guinea Pigs
Test#5	Irreversibility of Toxoidof Toxin	Y	N	Guinea Pigs
Test#6	Potency Assay	Y	N	Guinea Pigs/mice
Test#7	General Safety Test	N	Y	Guinea Pigs and mice
Product	Adjuvant Carrier CRM 197
	Name	Aware NAT	Use NAT	Species (number)
Test#1	Rabbit Pyrogen Test	Y	N	Rabbits
Test#2	Specific Toxicity Test	Y	Y	Guinea Pigs
Product	Diphtheria
	Name	Aware NAT	Use NAT	Species (number)
Test#1	Minimal Lethal Dose	Y	N	Guinea Pigs
Test#2	Specific Toxicity	Y	Y	Guinea Pigs
Test#3	Potency Assay	Y	N	Mice
Test#4	General Safety Test	N	Y	Guinea Pigs and mice
Product	Diphtheria Toxoid
	Name	Aware NAT	Use NAT	Species (number)
Test#1	Potency test	N	N	Mice(40)
Test#2	Test for Freedom from Abnormal Toxicity	N	N	Guinea Pigs(3)
Test#3	Detoxification test (Guinea Pigs)	N	N	Guinea Pigs(5)
Test#4	Detoxification test (Rabbit)	N	N	Rabbit(2)
Product	Baterial vaccines (Td. TT, DTP, DT)
	Name	Aware NAT	Use NAT	Species (number)
Test#1	Potency assay of diphtheria component by WHO challenge assay in guinea pig	N	N	Guinea pigs (112)
Test#2	Potency assay of tetanus component by WHO challenge assay in guinea pig	N	N	Guinea pigs 112
Test#3	Specific toxicity test	N	N	Guinea pigs (5)
Test#4	Mouse weight gain test	N	N	Mice (20)
Test#5	Potency of pertussis component in mice (Mouse protection test - MPT)	N	N	Mice (184)
Product	Tetanus Toxoid
	Name	Aware NAT	Use NAT	Species (number)
Test#1	Potency test	N	N	Mice(40)
Test#2	Test for Freedom from Abnormal Toxicity	N	N	Guinea Pigs(3)
Test#3	Detoxification test	N	N	Guinea Pigs(5)
Product	Acelluler Pertussis Based Combinations
	Name	Aware NAT	Use NAT	Species (number)
Test#1	Mouse Immunogenicity Test for Acellular pertussis antigens	N	N	100 mice per test
Product	Haemophilus influenzae type b
	Name	Aware NAT	Use NAT	Species (number)
Test#1	Specific Toxicity	Y	N	Guinea Pigs
Test#2	Potency Test	Y	Y	Mice
Test#3	General Safety Test	N	Y	Guinea Pigs and mice
COVID VACCINES
Product	COVID-19 Vaccine (Human)
	Name	Aware NAT	Use NAT	Species (number)
Test#1	Potency Test	Y	N	Hamsters (12), Mice (6)
Test#2	Abnormal Toxicity	N	N	mice (05), Guinea Pigs (02)
Product	Covid-19
	Name	Aware NAT	Use NAT	Species (number)
Test#1	none	n.a.	in vivo testing not required agreement with EMA and FDA	n.a.
Product	COVID-19 Vaccine (Human)
	Name	Aware NAT	Use NAT	Species (number)
Test#1	none	n/a	in vivo testing not required agreement with EMA and FDA	n/a
Product	Coronavirus (SARS-CoV-2) vaccine in cells
	Name	Aware NAT	Use NAT	Species (number)
Test#1	Inocuity	N	N	Mice (5), guinea pig (2)
Test#2	Pyrogen Test	Y	Yes.	-
Test#3	Potency Test	N	N	Mice (30)
ANTISERUMS and ANTIVENOMS
Product	Tetanus Antitoxin (Equine)
	Name	Aware NAT	Use NAT	Species (number)
Test#1	Potency Test	Y	N	Mice(36 pcs)
Test#2	Abnormal Toxicity	N	N	Mice(05 pcs),Guinea Pigs:02 Pcs
Test#3	Pyrogen Test	Yes. Monocyte activation test and Synthetic recombinant Factor C method can be use as alternative	Not yet as we need training of those method.	New-Zealand White Rabbits: 03 Pcs
Product	Intravenus Immunoglobulin(Human)
	Name	Aware NAT	Use NAT	Species (number)
Test#1	Abnormal Toxicity	N	N	Mice(05 pcs),Guinea Pigs:02 Pcs
Test#2	Pyrogen Test	Y	N	Rabbits: 03 Pcs
Product	Anti Diphtheria Serum(Human)
	Name	Aware NAT	Use NAT	Species (number)
Test#1	Potency Test	Y	N	Guinea Pigs (30)
Test#2	Abnormal Toxicity	N	N	Mice (02), Guinea Pigs (02)
Product	Snake Antivenom Immunoglobulin (Human)
	Name	Aware NAT	Use NAT	Species (number)
Test#1	Potency Test	N	N	Mice (60)
Test#2	Abnormal Toxicity	N	N	Mice (02), Guinea Pigs (02)
Product	Snake Venom Antiserum
	Name	Aware NAT	Use NAT	Species (number)
Test#1	Potency Test	N	N	Mice(84 pcs)
Test#2	Abnormal Toxicity	N	N	Mice(05 pcs),Guinea Pigs:02 Pcs
Test#3	Pyrogen Test	Y	N	Rabbits: 03 Pcs
Product	Anti Tetanus Serum (Human)
	Name	Aware NAT	Use NAT	Species (number)
Test#1	Potency Test	N	N	Mice (60)
Test#2	Abnormal Toxicity	N	N	Mice (02), Guinea Pigs (02)
Product	Rabies Immunoglobulin (Equine)
	Name	Aware NAT	Use NAT	Species (number)
Test#1	Potency Test	N	N	Mice(100 pcs)
Test#2	Abnormal Toxicity	N	N	Mice(05 pcs),Guinea Pigs:02 Pcs
Test#3	Pyrogen Test	Y	N	Rabbits: 03 Pcs
Product	Hyperimmune sera produced in horse (Human)
	Name	Aware NAT	Use NAT	Species (number)
Test#1	Pyrogen Test	Y	N	rabbit (9)
Test#2	Potency Test	Y	Y	Mice (50)
Test#3	Potency Test (rabies antiserum)	Y	Y	Mice (90)
BIOTHERAPEUTICS AND MONOCLONAL ANTIBODIES
Product	dupilumab (Human)
	Name	Aware NAT	Use NAT	Species (number)
Test#1	Abnormal Toxicity	N	Y	Mice (05),Guinea Pigs:(02)
Product	dupilumab (Human)
	Name	Aware NAT	Use NAT	Species (number)
Test#1	Abnormal Toxicity	N	N	Mice (05),Guinea Pigs:(02)
Product	alirocumab (Human)
	Name	Aware NAT	Use NAT	Species (number)
Test#1	Abnormal Toxicity	N	Y	Mice (05),Guinea Pigs:(02)
Product	alirocumab (Human)
	Name	Aware NAT	Use NAT	Species (number)
Test#1	Abnormal Toxicity	N	N	Mice (05),Guinea Pigs:(02)
Product	Erythropoietin (EPO) - Drug Substance and Drug Product
	Name	Aware NAT	Use NAT	Species (number)
Test#1	Potency Test	Y	N	Mice (48)
Product	Erythropoietin
	Name	Aware NAT	Use NAT	Species (number)
Test#1	Potency test - for batch release (for drug substance only)	Y	Y	48 B6D2F1 mice/ batch
Product	Various biological products (mainly therapeutical mAb)
	Name	Aware NAT	Use NAT	Species (number)
Test#1	Rabbit pyrogen test (RPT)	Y	Y	3 NZW rabbits / batch
Test#2	Abnormal Toxicity Test (ATT)	N	Y	5 white mice (e.g. BALB/c) / batch
POLIO VACCINES
Product	Polio Oral
	Name	Aware NAT	Use NAT	Species (number)
Test#1	Test for neurovirulence on Non-human primate	Y	N	Guinea Pigsand mice
Test#2	General Safety Test	N	Y	Mice
Product	Poliomyelitis vaccine (Inactivated)
	Name	Aware NAT	Use NAT	Species (number)
Test#1	Efficacy testing (Rat potency assay)	Y	Y	Rat (80)
Product	Polio Inactivated
	Name	Aware NAT	Use NAT	Species (number)
Test#1	Potency Assay	Y	Y	Rats
Test#2	General Safety Test	N	Y	Guinea Pigs and mice
Product	Inactivated Poliomyelitis Vaccine
	Name	Aware NAT	Use NAT	Species (number)
Test#1	Potency Test	Y	N	Rat (90)
Test#2	Abnormal Toxicity	N	N	Mice (10),Guinea Pigs:(04)
Product	Poliomyelitis Oral Vaccine (Human)
	Name	Aware NAT	Use NAT	Species (number)
Test#1	Neurovirulence test	N	N	Macaca fascicularis (type 1,2 (30) ; type 3 (50))
Test#2	Animal Safety Test	N	N	Mice (02), Guinea Pigs (02)
Product	Oral Poliomyelitis Vaccine
	Name	Aware NAT	Use NAT	Species (number)
Test#1	Neurotoxicity test	Y	N	Monkey (15)
Product	Inactivated Poliovirus Vaccine
	Name	Aware NAT	Use NAT	Species (number)
Test#1	Test for Freedom from Abnormal Toxicity	N	N	Guinea Pigs(3)
Test#2	Potency test	N	N	Rat(40)
Product	Monotype Pollio Vaccine
	Name	Aware NAT	Use NAT	Species (number)
Test#1	Neurotoxicity Test	N	N	Monkey (15)
Product	ShanIPV
	Name	Aware NAT	Use NAT	Species (number)
Test#1	Abnormal toxicity	N	N	Guinea Pigs (2) & mice(5)
Product	Poliomyelitis vaccine (Inactivated)
	Name	Aware NAT	Use NAT	Species (number)
Test#1	Efficacy testing (Rat potency assay)	Y	Y	Rat (80)
TICKBORNE ENCEPHALITIS
Product	Tick Borne Encephalitis Virus
	Name	Aware NAT	Use NAT	Species (number)
Test#1	Potency Test	Y	N	110 mice.
Test#2	Rabbit Pyrogen Test	Y	Y	N/A
Product	Tick Borne Encephalitis Virus
	Name	Aware NAT	Use NAT	Species (number)
Test#1	Rabbit Pyrogen Test	Y	Y	Rabbits
Test#2	Potency Test	Y	N	Mice
JAPANESE ENCEPHALITIS VACCINES
Product	Japanease Encephalitis vaccine
	Name	Aware NAT	Use NAT	Species (number)
Test#1	Invivo potency	Y	N	Mice(20)
Product	Japanese encephalitis vaccine
	Name	Aware NAT	Use NAT	Species (number)
Test#1	Potency Test	N	N	Mice (40)
Test#2	General safety	N	N	Mice (05),Guinea Pigs:(02)
Test#3	Specific safety	N	N	Mice (10)
Test#4	Pyrogen test	Y	N	Rabbit (05)
Product	Freeze-dried, Cell Culture-derived Japanese Encephalitis Vaccine (Inactivated)
	Name	Aware NAT	Use NAT	Species (number)
Test#1	Test for freedom from abnormal toxicity	N	N	Guinea Pigs (06)
Test#2	Inactivation test	Y	N	Mice (10)
Test#3	Potency Test	Y	N	Mice (160)
Product	Japanease Encephalitis vaccine
	Name	Aware NAT	Use NAT	Species (number)
Test#1	Potency test at Final lot	N	N	mice (50)
Product	Freeze-dried Japanese Encephalitis Encephalitis vaccine
	Name	Aware NAT	Use NAT	Species (number)
Test#1	Potency test	N	N	Mice(15)
Test#2	Inactivation test	Not yet.	Not yet.	Slc:ddy Mice(10)
Test#3	Test for Freedom from Abnormal Toxicity	N	N	Guinea Pigs(3)
ADJUVANTS
Product	Adjuvant Aluminium Hydroxide
	Name	Aware NAT	Use NAT	Species (number)
Test#1	Rabbit Pyrogen Test	Y	N	Rabbits
Product	Adjuvant Monophosphoryl Lipid A
	Name	Aware NAT	Use NAT	Species (number)
Test#1	Rabbit Pyrogen Test	Y	N	Rabbits
Product	Adjuvant MF59
	Name	Aware NAT	Use NAT	Species (number)
Test#1	Rabbit Pyrogen Test	Y	Yes	Rabbits
CELL BANKS, SEED STOCKS
Product	Influenza virus bank
	Name	Aware NAT	Use NAT	Species (number)
Test#1	Infectious titer	Y	N	mice (10 per cell or virus bank)
Test#2	Pyrogen Test	Y	N	Embryonated chicken eggs (100)
Product	Cell banks and/or viruses banks (depending on the guideline)
	Name	Aware NAT	Use NAT	Species (number)
Test#1	Adventitious agents test	Y	N	Baby mice (10), mice (20), rabbit (5), guinea pig (5)
Test#2	Cell bank tumorigenicity	N	N	mice (10 per cell or virus bank)
Product	Working Seeds of Rota Vaccine
	Name	Aware NAT	Use NAT	Species (number)
Test#1	Exotic Agents Test	N	N	Newborn Mouse (10), Mice (20),Guinea Pigs:(5)
HPV VACCINES
Product	4-valent HPV (Human papillomavirus) vaccine
	Name	Aware NAT	Use NAT	Species (number)
Test#1	Abnormal Toxicity	N	N	Guinea Pigs :(9)
Product	9-ivalent HPV (Human papillomavirus) vaccine
	Name	Aware NAT	Use NAT	Species (number)
Test#1	Abnormal Toxicity	N	N	Guinea Pigs:(9)
Product	Human Papilloma Virus
	Name	Aware NAT	Use NAT	Species (number)
Test#1	General Safety Test	N	Y	Mice/Guinea Pigs
Test#2	Potency Test	Y	Y	mice
Test#3	Rabbit Pyrogen Test	Y	Y	Rabbits
POLYSACCHARIDE and CONJUGATE VACCINES
Product	Pneumococcal vaccine
	Name	Aware NAT	Use NAT	Species (number)
Test#1	Abnormal Toxicity	N	N	Guinea Pigs:(9)
Product	Streptococcus pneumoniae
	Name	Aware NAT	Use NAT	Species (number)
Test#1	General Safety Test	N	Y	Guinea Pigs and mice
Product	Meningococcal Polysaccharide Vaccine
	Name	Aware NAT	Use NAT	Species (number)
Test#1	Abnormal Toxicity	N	N	Mice(05 pcs),Guinea Pigs:02 Pcs
Test#2	Pyrogen Test	Y	N	Rabbits: 03 Pcs
Product	Pneumocccal Conjugate Vaccine
	Name	Aware NAT	Use NAT	Species (number)
Test#1	General Safety Test	N	N	5 mice and 2 Guinea Pig
Product	Meningococcus ACWY
	Name	Aware NAT	Use NAT	Species (number)
Test#1	General Safety Test	N	Y	Guinea Pigs and mice
Test#2	Rabbit Pyrogen Test	Y	N	Rabbits
Product	Meningococcus C
	Name	Aware NAT	Use NAT	Species (number)
Test#1	Rabbit Pyrogen Test	Y	N	Rabbits
Test#2	Potency Test	Y	N	Mice
Test#3	General Safety Test	N	Y	Guinea Pigs and mice
Product	Typhoid Polysaccaride Vaccine
	Name	Aware NAT	Use NAT	Species (number)
Test#1	Abnormal Toxicity	N	N	Mice(05 pcs),Guinea Pigs:02 Pcs
MISC VACCINES
Product	Inactived EV71 vaccine
	Name	Aware NAT	Use NAT	Species (number)
Test#1	Potency Test	Y	N	Mice (72)
Test#2	Abnormal Toxicity	N	N	Mice (10),Guinea Pigs:(04)
Product	Cholera oral vaccine
	Name	Aware NAT	Use NAT	Species (number)
Test#1	Potency Test	N	N	Rabbit (04)
Test#2	non-specific safety	N	N	Swiss Albino Mice (60)
Test#3	Pyrogen test	Y	N	Rabbit (05)
Product	Dengue vaccine
	Name	Aware NAT	Use NAT	Species (number)
Test#1	Adventitious agents test	Y	Y	n/a
Test#2	Pyrogen Test	Y	Y	n/a
Product	Varicella Antigen
	Name	Aware NAT	Use NAT	Species (number)
Test#1	Freedom from tumorigenicity	N	N	Mice(5)
Test#2	Test for Freedom from Abnormal Toxicity	N	N	Guinea Pigs(3)
Product	Malaria
	Name	Aware NAT	Use NAT	Species (number)
Test#1	General Safety Test	N	Y	Guinea Pigs and mice
Test#2	Potency Test	Y	N	Mice
Test#3	Rabbit Pyrogen Test	Y	Y	Rabbits
Product	Meningococcus B
	Name	Aware NAT	Use NAT	Species (number)
Test#1	Rabbit Pyrogen Test	Y	N	Rabbits
Test#2	Potency Test	Y	N	Mice
Test#3	General Safety Test	Y	Y	Guinea Pigs and mice
MULTI-PRODUCT ENTRIES
Product	DNA based Covid vaccine, Hepatitis A/B/E vaccine, Td vaccine , Varicella vaccine, MR Vaccine
	Name	Aware NAT	Use NAT	Species (number)
Test#1	Abnormal toxicity test	N	N	Mice : 05 Guinea pigs : 02
Product	Typhoid Vaccine, Meningitidis vaccine, Dengue/Rabies Mab, Pneumococcal vaccine
	Name	Aware NAT	Use NAT	Species (number)
Test#1	Potency Test	Y	N	Mice (80), Rats (80), Rabbits (40)
Product	Cross Product
	Name	Aware NAT	Use NAT	Species (number)
Test#1	Neurovirulence test on live attenuated Vaccine	Y	N	NHP
Test#2	Adventitouos Agent test	Y	N	mice, suckling mice, guinea pigs
Test#3	Leachable test on mice	N	N	mice
Product	Dengue vaccine (Live, attenuated)and COVID vaccine (live, attenuated)
	Name	Aware NAT	Use NAT	Species (number)
Test#1	Adventitious agents test in animals	Y	N	mice (20 aduts, 20 pups) and guinea pigs (5) for each test.
Test#2	Adventitious agents test in animals	Y	N
Test#3	Adventitious agents on neutralized virus pools (require hyperimmune sera for neutralization of high titred virus)	Y	N	Rabbits (as per the requirement)
Product	Incoming Materials
	Name	Aware NAT	Use NAT	Species (number)
Test#1	Rabbit Pyrogen Test	Y	N	Rabbits
Product	Rotavirus Vaccine, ChAdOx1-nCoV-19 Corona Virus vaccine, Respiratory Syntytial Vaccine
	Name	Aware NAT	Use NAT	Species (number)
Test#1	Adventitious agents testing in laboratory animals foe cell bank and seed testing	Y	N	mice (20 adults, 20 pups) and guinea pigs (5) for each test.
Test#2	Adventitious agents	Y	N
Test#3	Adventitious agents on neutralized virus pools (require hyperimmune sera for neutralization of high titred virus)	Y	N	Rabbits (as per the requirement), Sheep (as per the requirement)

## Sheet: 3h Propose to remove or replace
3h Looking forward, are there any animal tests currently used as part of your biologics quality control and batch release testing programme that you would like to replace/remove?	Column1	Column2	Column3	Column4	Column5	Column6
Test	Reason category 1	Reason category 2	Reason category 3	NAT available?	Plan to remove y/n/dk	When?
Potency tests
Potency test（Purified Pertussis Vaccine）	Innacurate/variable			dk	n	n/a
Potency test（Diphtheria Toxoid）	Innacurate/variable			dk	n	n/a
Potency test（Tetanus Toxoid）	Innacurate/variable			dk	n	n/a
Potency Test	Innacurate/variable	Reduce time	Ethics	n	n	n/a
Potency Test of Recombinant Adsorbed Hepatitis B Vaccine	Innacurate/variable	Reduce time		y	n	n/a
Potency Test of Adsorbed Diphtheria-purified Pertussis-Tetanus-Inactivated polio (Sabin strain) Combined Vaccine	Innacurate/variable	Reduce time		y	n	n/a
Potency Test of Adsorbed Diphtheria-purified Pertussis-Tetanus Combined Vaccine	Innacurate/variable	Reduce time		y	n	n/a
Potency Test of Freeze-dried, Cell Culture-derived Japanese Encephalitis Vaccine (Inactivated)	Innacurate/variable	Reduce time		y	n	n/a
Potency Test of Freeze-dried Inactivated Tissue Culture Rabies Vaccine	Innacurate/variable	Reduce time		y	n	n/a
Rabies Vaccine Potency test	Reduce cost	Reduce time		n	n	n/a
Potency test				y	y	<12 months
Potency Test for Rabies Vaccine	Reduce cost	Ethics		y	n
Potency Test for vaccines and hyperimmune sera	Reduce cost	Reduce time	Ethics	y	y	<24 months
Potency Diphtheria and Tetanus toxoid (WHO/EP) - Lethal challenge and Serological	Ethics	Innacurate/variable		y	y	36-60 months
Potency Diphtheria and Tetanus toxoid (USPHS)	Ethics	Innacurate/variable		y	y	36-60 months
Potency of Diphtheria and Tetanus toxin (L+)	No longer required			n	n	n/a
Potency of Diphtheria and Tetanus toxin (MLD)	No longer required			n	n	n/a
Potency of Pertussis Antigens	Innacurate/variable			y	y	36-60 months
In-vivo potency of Diphtheria component	Innacurate/variable	Reduce cost	Reduce time	y	y	24-36 months
In-vivo potency of Tetanus component	Innacurate/variable	Reduce cost	Reduce time	y	y	24-36 months
In-vivo potency of Pertussis component	Innacurate/variable	Reduce cost	Reduce time	y	y	<24 months
In-vivo potency of RecombinentHepatitis B vaccine	Innacurate/variable	Reduce cost	Reduce time	y	y	<24 months
In-vivo Potency of Rabies vaccine	Ethics			y	y	<24 months
JEV Potency	Ethics			n	dk
Potency Test	Innacurate/variable	Reduce cost		y	y	12-24 months
Potency (NIH)Test	Ethics			n	n
NIH mice potency test for rabies	Innacurate/variable			n	n	n/a
Erythropoeitin Potency Test				y	n	n/a
Animal Potency Test in Typhoid Vaccine, Meningitidis vaccine, Dengue/Rabies Mab, Pneumococcal vaccine				y	n	n/a
Hepatitis B Potency test in animals				y	n	n/a
Rabies Vaccine NIH Potency Test	Innacurate/variable	Reduce time		y	y	n/a
Pertussis Potency	Ethics			n	y	60 Months
Potency test Hep B in combined vaccine	Innacurate/variable			y	n	n/a
Tetanus Potency	Ethics	Innacurate/variable	Reduce cost	y	y
Diphtheria Potency	Ethics	Innacurate/variable	Reduce cost	y	y
Acellular Pertussis Antigens Potency	Ethics	Innacurate/variable	Reduce cost	y	y
HBsAg In vivo potency test	Ethics			y	y	48 Months
Abnormal toxicity
Test for freedom from Abnormal Toxicity	No longer required			n	n	n/a
Test for freedom from abnormal toxicity	No longer required			n	n	n/a
Abnormal toxicity	No longer required			n	n	n/a
Abnormal Toxicity	No longer required	Reduce cost	Reduce time	n	n	n/a
Abnormal Toxicity	No longer required			n	y	n/a
Abnormal toxicity	No longer required			n	n	n/a
Pyrogen testing
Pyrogen Test for different vaccines	Reduce time	Ethics		y	y	<24 months
Pyrogen test	Ethics			y	y	<24 months
Rabbit Pyrogen Test	Ethics	Innacurate/variable		y	y	24-36 months
Pyrogen Test	No longer required			y	y	n/a
RPT (rabbit pyrogen test)	No longer required			Y
Safety testing
Diphtheria skin test for degree of detoxification and residual toxicity.	No longer required			y	y	24-36 months
Safety test	No longer required			n	n	n/a
Irreversibility test for Diphtheria Toxoid	No longer required			y	y	24-36 months
Specific Toxicity Test	No longer required			n	n	n/a
Presence of Pertussis toxin	No longer required			y	y	12 months
Specific Toxicity test Diphtheria component at DS stage	No longer required			y	dk
Specific Toxicity test Tetanus component at DS stage	No longer required			n	dk
BCG Vaccine Absence of Virulent Mycobacteria	No longer required			n	n	n/a
Diphtheria toxoid Specific Toxicity	Ethics			y	y	36 Months
Diphtheria toxoid Reversion to Toxicity	Ethics			y	y	36 Months
Tetanus Safety assay (absence of toxin)	Ethics	Innacurate/variable	Reduce cost	y	y
Leachable safety test	Ethics	Innacurate/variable	Reduce cost	n	y
Dermonecrotoxin safety test	Ethics	Innacurate/variable	Reduce cost	n	n
acellular Pertussis Histamine Safety Test	Ethics	Innacurate/variable	Reduce cost	y	y
Adventitious agents testing
Adevntitious agent test in laboratory animals				y	n	n/a
Adventitious agents test on virus seed lots in animals	Innacurate/variable			y	n	n/a
Adventitious / Extraenous Agents	Ethics	Innacurate/variable	Reduce cost	y	y
Adventitious agents - In Vivo (Guine Pig, Adult Mouse, Suckling Mouse, Egg Testing)	Innacurate/variable			Y	Y	12-18 months
Neurovirulence testing
Neurovirulence test	Ethics	Reduce cost		n	n	n/a
